# Supplementary material for: Novel Nucleic Acid Detection for Human Parvovirus B19 Based on Pyrococcus furiosus Argonaute Protein
Source: Viruses. 2023 Feb 21;15(3):595. doi: 10.3390/v15030595 (PMC10057799; doi:10.3390/v15030595)
Supplement: Supplementary file 1 [file viruses-15-00595-s001.zip]

Archive with 1 entries (1 files):
- viruses-211868-supplementary.pdf
